# Supplementary material for: The Complete Mitochondrial Genome of Aspidophorodon (Eoessigia) indicum (Hemiptera: Aphididae: Aphidinae) and Insights into Its Phylogenetic Position
Source: Genes (Basel). 2025 Aug 20;16(8):979. doi: 10.3390/genes16080979 (PMC12385917; doi:10.3390/genes16080979)
Supplement: Supplementary file 1 [file genes-16-00979-s001.zip]

Archive with 1 entries (1 files):
- genes-3782478-supplementary.pdf
